# Supplementary material for: Whole genome sequencing reveals great diversity of Vibrio spp in prawns at retail
Source: Microb Genom. 2021 Sep 28;7(9):000647. doi: 10.1099/mgen.0.000647 (PMC8715430; doi:10.1099/mgen.0.000647)
Supplement: Supplementary material 2 [file mgen-7-0647-s002.xlsx]

## Sheet: SupplementaryTable2
Supplementary table 2. Description of gene type, antimicrobial resistance class associated (where applicable), gene clusters and the accompanying gene information (including accession number) for resistance genes, virulence genes and plasmid replicons.
Gene Type	Resistance to	Gene Cluster	Genes
AMR	Aminoglycosides	aac (6) IIa	aac_6___IIa.1_M29695
		aadA15	aadA15.1_DQ393783
		aadA5	aadA5.1_AF137361
		aadA1/24	aadA1.3_JQ414041; aadA1.5_JX185132; aadA24.1_AM711129
		ant (2)-Ia	ant_2____Ia.1_X04555
		aph (3)-Ia	aph_3___Ia.1_V00359
		aph (3)-Ib/strA	aph_3____Ib.5_AF321551; strA.1_M96392
		aph (6)-Id	aph_6__Id.1_M28829; aph_6__Id.4_CP000971
AMR	Beta-lactams	blaCMY-4	blaCMY_4.2_AF420597
		blaCARB-2	blaCARB_2.1_M69058
		blaCARB-7/9	blaCARB_7.1_AF409092; blaCARB_9.1_AY248038
		blaCARB-47/48	blaCARB_47.1_NG050564; blaCARB_48.1_NG050604
		blaCTX-M-15	blaCTX_M_15.23_DQ302097
		blaOXA-10	blaOXA_10.2_EU886981
		blaOXA-2	blaOXA_2.1_DQ310703
		blaTEM-1B/116	blaTEM_1B.1_JF910132; blaTEM_116.7_AY425988
		blaVEB-1/2/5	blaVEB_1.3_DQ393569; blaVEB_2.1_AY027870; blaVEB_5.1_EF420108
		blaVHH-1	blaVHH_1.1_NG050334
AMR	Folate pathway inhibitors	dfrA1	dfrA1.1_X00926
		dfrA14	dfrA14.1_DQ388123
		dfrA17	dfrA17.1_FJ460238
		dfrA23	dfrA23.1_AJ746361
		dfrA31	dfrA31.1_AB200915
AMR	Macrolides	ereA	ere_A_.6_DQ157752
		mphA	mph_A_.1_D16251
AMR	Phenicols	catB9	catB9.1_AF462019
		cmlA1	cmlA1.1_M64556
		floR	floR.2_AF118107
AMR	Quinolones	qnrC	qnrC.1_EU917444
		qnrS5	qnrS5.1_HQ631377
		qnrS2	qnrS2.1_DQ485530
		qnrVC1/6	qnrVC1.1_EU436855; qnrVC6.1_KC202804
		qnrVC4/5/7	qnrVC4.1_GQ891757; qnrVC5.1_JN408080; qnrVC7.1_KM555152
AMR	Sulfanomides	sul1	sul1.2_U12338; sul1.8_JN581942
		sul2	sul2.15_FJ968160; sul2.2_AY034138
AMR	Tetracyclines	tet34	tet_34_.1_AB061440
		tet35	tet_35_.1_AF353562
		tet59	tet_59_.1_KU736878
		tetA	tet_A_.3_AY196695; tet_A_.4_AJ517790; tet_A_.6_AF534183
		tetB	tet_B_.1_AP000342; tet_B_.2_AF326777
		tetC	tet_C_.3_AF055345
		tetG	tet_G_.2_AF133140
AMR	Rifamycins	ARR2/3	ARR_2.1_HQ141279; ARR_3.1_JF806499
AMR	Fosfomycin	fos	fos.1_ACCV01000052
Virulence		ctxA	ctxA.VFG000107_gb_NP_231100_.Vibrio_cholerae_O1_biovar_El_Tor_str._N16961
		ctxB	ctxB.VFG000108_gb_NP_231099_.Vibrio_cholerae_O1_biovar_El_Tor_str._N16961
		tdh	tdh.VFG007031_gb_NP_800824_.Vibrio_parahaemolyticus_RIMD_2210633
		tlh	tlh.VFG007035_gb_NP_799736_.Vibrio_parahaemolyticus_RIMD_2210633
		trhX	trhX.VFG044044_gb_AAB29385_.Vibrio_parahaemolyticus
		vvhA	vvhA.KC821520
Plasmid type		IncAC2	IncA_C2.1__JN157804
		IncQ1	IncQ1.1__M28829.1

## Sheet: SupplementaryTable3
Supplementary table 3. Multi locus sequence type of sample and strain reference Vibrio cholerae presented.
Strain reference/ Sample name	Sequence type	adk	gyrB	mdh	metE	pntA	purM	pyrC
ERR025362	Novel	7	11	4	241	12	1	20
ERR1485291	69	7	11	4	37	12	1	20
ERR1485293	69	7	11	4	37	12	1	20
ERR1485295	Novel	7	11	4	37	ND	1	20
ERR1485297	69	7	11	4	37	12	1	20
ERR1485314	Novel	69	105	49	240	9	17	79
ERR1485336	Novel	19	5	15	103	62	52	43
ERR163263	69	7	11	4	37	12	1	20
ERR1879570	69	7	11	4	37	12	1	20
ERR1879583	69	7	11	4	37	12	1	20
ERR2008413	69	7	11	4	37	12	1	20
ERR2008425	69	7	11	4	37	12	1	20
ERR466829	69	7	11	4	37	12	1	20
ERR471125	69	7	11	4	37	12	1	20
ERR471126	69	7	11	4	37	12	1	20
ERR572559	69	7	11	4	37	12	1	20
ERR576981	69	7	11	4	37	12	1	20
ERR976409	69	7	11	4	37	12	1	20
ERR976486	69	7	11	4	37	12	1	20
ERR976502	69	7	11	4	37	12	1	20
SRR135546	69	7	11	4	37	12	1	20
SRR2738126	170	7	2	4	87	12	1	38
SRR2738127	169	7	2	4	36	12	1	38
SRR2738128	169	7	2	4	36	12	1	38
SRR308716	69	7	11	4	37	12	1	20
SRR6027821	69	7	11	4	37	12	1	20
SRR6027827	69	7	11	4	37	12	1	20
SRR6027834	69	7	11	4	37	12	1	20
SRR7647178	328	1	23	52	47	89	6	43
SRR7647196	86	19	46	14	22	48	1	52
SRR7962199	Novel	16	104	104	228	112	6	159
SRR8169151	709	14	6	46	247	57	1	75
SRR8169169	715	105	5	51	31	37	10	23
SRR8186504	Novel	47	1	14	75	159	17	167
SRR8364436	69	7	11	4	37	12	1	20
SRR8535047	Novel	62	55	14	273	49	1	103
SRR8535147	Novel	53	30	14	107	115	9	98
SRR9157595	577	59	89	14	214	68	1	43
SRR9157596	69	7	11	4	37	12	1	20
SRR9157605	Novel	2	5	44	11	6	36	51
VB18PR-0082-1	Novel	1	74	21	273	2	81	65
VB18PR-0180-1	Novel	7	23	29	47	38	70	256
VB18PR-0198-1	Novel	1	1	14	88	118	1	6
VB18PR-0203-1	833	47	1	14	274	155	17	167
VB18PR-0210-1	Novel	2	5	11	9	6	56	192
SAMN02603969	69	7	11	4	37	12	1	20
SAMN02603897	71	7	11	4	37	12	1	38

## Sheet: SupplementaryTable4
Supplementary table 4. Multi locus sequence type of sample and strain reference Vibrio parahaemolyticus presented.
Strain reference/ Sample name	Sequence type	dnaE	gyrB	recA	dtdS	pntA	pyrC	tnaA
SAMD00058707	3	3	4	19	4	29	4	22
SRR1118656	1152	3	16	192	363	206	335	2
SRR3743886	676	60	106	31	72	66	62	65
SRR3743888	614	5	71	144	162	26	11	24
SRR3987381	Novel	221	406	62	95	23	85	17
SRR6726549	1854	369	13	19	35	26	26	24
SRR6726557	1852	1	460	367	438	26	411	23
SRR7232582	332	14	30	141	78	4	37	13
SRR7232583	1921	324	104	82	251	252	417	26
SRR7232584	3	3	4	19	4	29	4	22
SRR7232585	281	133	67	4	79	43	63	23
SRR7232586	3	3	4	19	4	29	4	22
SRR7232587	635	48	5	41	261	140	7	108
SRR7232588	8	28	4	82	88	63	69	1
SRR7232589	3	3	4	19	4	29	4	22
SRR7232591	3	3	4	19	4	29	4	22
SRR7232592	3	3	4	19	4	29	4	22
SRR7232593	3	3	4	19	4	29	4	22
SRR7232595	1920	374	266	297	19	26	54	187
SRR7232596	3	3	4	19	4	29	4	22
SRR7232597	1919	5	106	59	78	50	328	17
SRR7232598	1918	35	104	372	443	19	121	13
SRR7232599	809	215	344	144	76	48	232	26
SRR7232600	749	5	71	238	162	26	11	107
SRR7232601	3	3	4	19	4	29	4	22
SRR7232602	3	3	4	19	4	29	4	22
SRR7232603	3	3	4	19	4	29	4	22
SRR7232604	3	3	4	19	4	29	4	22
SRR7232605	417	3	111	167	188	116	167	33
SRR7232606	1917	47	8	166	19	79	416	121
SRR7232607	Novel	11	48	107	48	26	48	26
SRR7232608	1916	84	149	371	46	139	37	144
SRR7232609	1916	84	149	371	46	139	37	144
SRR7232610	3	3	4	19	4	29	4	22
SRR7232611	199	22	28	17	13	8	19	14
SRR7525600	322	86	117	35	19	26	92	15
SRR8121021	3	3	4	19	4	29	4	22
SRR8121022	Novel	308	52	3	434	61	413	95
SRR8121023	3	3	4	19	4	29	4	22
SRR8121024	635	48	5	41	261	140	7	108
SRR8121025	1031	48	111	167	35	116	310	33
SRR8121026	3	3	4	19	4	29	4	22
SRR8168939	479	186	252	181	29	4	18	132
SRR8186505	1	5	52	27	13	17	25	10
SRR9043034	Novel	19	409	283	204	24	110	15
SRR9043037	Novel	31	286	38	272	233	262	33
SRR9157683	3	3	4	19	4	29	4	22
SRR9157684	Novel	11	48	107	48	26	48	26
VB18PR-0005-2	723	232	141	3	54	160	258	90
VB18PR-0007-1	Novel	12	13	15	22	3	17	12
VB18PR-0011-2	415	42	134	99	79	26	41	51
VB18PR-0012-1	Novel	232	56	77	205	56	11	36
VB18PR-0012-2	286	136	43	132	141	4	126	84
VB18PR-0013-1	722	26	16	234	7	18	32	7
VB18PR-0020-1	Novel	171	222	113	126	206	62	23
VB18PR-0021-1	1042	276	104	123	34	2	11	2
VB18PR-0023-2	Novel	3	58	81	191	70	180	176
VB18PR-0025-2	Novel	31	217	74	19	28	244	80
VB18PR-0034-1	Novel	11	277	373	450	69	424	24
VB18PR-0035-1	355	153	191	70	19	23	8	1
VB18PR-0035-2	722	26	16	234	7	18	32	7
VB18PR-0036-1	392	5	84	115	74	63	159	84
VB18PR-0036-2	722	26	16	234	7	18	32	7
VB18PR-0037-1	Novel	11	75	64	50	114	271	50
VB18PR-0039-1	1043	26	220	168	47	11	168	122
VB18PR-0045-1	722	26	16	234	7	18	32	7
VB18PR-0045-2	543	188	106	199	225	2	3	1
VB18PR-0048-1	722	26	16	234	7	18	32	7
VB18PR-0050-1	Novel	232	56	234	23	56	11	36
VB18PR-0053-1	248	5	88	61	19	18	3	90
VB18PR-0055-1	Novel	5	71	144	162	61	11	24
VB18PR-0059-1	Novel	25	322	107	282	33	32	2
VB18PR-0061-1	1207	289	5	22	277	20	332	2
VB18PR-0062-1	ND	51	487	31	35	26	ND	110
VB18PR-0066-1	722	26	16	234	7	18	32	7
VB18PR-0073-1	Novel	51	392	31	19	26	78	187
VB18PR-0074-1	Novel	254	113	72	181	26	116	23
VB18PR-0090-1	722	26	16	234	7	18	32	7
VB18PR-0090-2	413	47	8	166	19	28	46	121
VB18PR-0095-1	1743	112	8	61	425	26	8	57
VB18PR-0096-1	722	26	16	234	7	18	32	7
VB18PR-0096-2	Novel	28	144	3	138	26	177	61
VB18PR-0105-1	722	26	16	234	7	18	32	7
VB18PR-0106-1	802	98	286	244	206	174	224	155
VB18PR-0117-1	248	5	88	61	19	18	3	90
VB18PR-0118-2	722	26	16	234	7	18	32	7
VB18PR-0121-1	Novel	51	392	31	19	26	78	187
VB18PR-0131-1	722	26	16	234	7	18	32	7
VB18PR-0131-2	383	28	201	82	84	63	69	1
VB18PR-0133-1	722	26	16	234	7	18	32	7
VB18PR-0133-2	246	33	87	24	5	10	5	1
VB18PR-0137-1	Novel	277	403	77	316	69	63	57
VB18PR-0144-1	Novel	234	285	230	278	153	177	57
VB18PR-0145-1	722	26	16	234	7	18	32	7
VB18PR-0146-1	Novel	93	77	105	19	23	201	23
VB18PR-0147-1	722	26	16	234	7	18	32	7
VB18PR-0147-2	239	6	6	3	17	11	26	23
VB18PR-0148-1	722	26	16	234	7	18	32	7
VB18PR-0149-2	799	28	4	82	88	63	187	1
VB18PR-0150-2	674	83	82	73	83	4	77	58
VB18PR-0151-1	Novel	3	131	210	126	28	226	159
VB18PR-0152-1	723	232	141	3	54	160	258	90
VB18PR-0152-2	Novel	29	5	21	12	20	22	24
VB18PR-0165-1	Novel	51	487	31	35	26	224	155
VB18PR-0170-1	Novel	232	56	262	23	56	11	36
VB18PR-0173-1	918	29	339	75	123	4	18	46
VB18PR-0176-1	722	26	16	234	7	18	32	7
VB18PR-0177-1	Novel	58	65	10	8	14	33	45
VB18PR-0177-2	Novel	80	106	68	185	4	74	62
VB18PR-0178-1	ND	51	487	31	35	26	ND	110
VB18PR-0178-2	1804	5	290	31	224	46	399	38
VB18PR-0181-1	722	26	16	234	7	18	32	7
VB18PR-0182-1	Novel	26	16	252	7	18	32	7
VB18PR-0183-1	Novel	44	2	34	11	4	413	26
VB18PR-0187-1	Novel	51	392	31	19	26	78	187
VB18PR-0187-2	Novel	26	220	168	159	11	168	145
VB18PR-0188-1	Novel	31	299	21	19	26	186	237
VB18PR-0192-1	722	26	16	234	7	18	32	7
VB18PR-0193-1	428	171	222	113	126	4	62	23
VB18PR-0193-2	864	3	230	61	268	2	245	2
VB18PR-0198-2	919	93	224	75	139	117	223	124
VB18PR-0199-1	Novel	44	106	260	126	28	268	193
VB18PR-0199-2	406	168	210	161	182	61	162	38
VB18PR-0201-1	Novel	26	16	252	7	18	32	7
VB18PR-0201-2	428	171	222	113	126	4	62	23
VB18PR-0202-1	722	26	16	234	7	18	32	7
VB18PR-0202-2	Novel	169	226	147	171	23	18	23
VB18PR-0204-1	114	55	15	31	55	18	58	46
VB18PR-0205-1	1946	3	379	269	13	192	46	33
VB18PR-0210-2	246	33	87	24	5	10	5	1
VB18PR-0211-1	Novel	80	165	101	35	18	116	26

## Sheet: SupplementaryTable5
Supplementary table 5. Epidemiological data of 131 complete or representative genomes of Vibrio spp strains selected for contextualisation of food survey study strains.
Strain name	Strain reference (Accession number)	Genome reference source	Source	Collection date	Sample Origin		Wave of V. cholerae 7th pandemic	V. cholerae wave timeline		Reference link
Vibrio anguillarum	DRR015899	Enterobase_GIFU_MED	Unknown	<2014	Japan					https://www.ncbi.nlm.nih.gov/sra/DRX014271[accn]
Vibrio cholerae O1 El Tor	ERR025362	Domman_et_al_2017	Unknown	2004	Vietnam		2	End		Domman et al. 2017
Vibrio cholerae O139	ERR1485291	Enterobase_Technical_University_of_Denmark	Human	1994	Thailand					http://enterobase.warwick.ac.uk/species/index/vibrio
Vibrio cholerae O139	ERR1485293	Enterobase_Technical_University_of_Denmark	Human	1994	Thailand					http://enterobase.warwick.ac.uk/species/index/vibrio
Vibrio cholerae O139	ERR1485295	Enterobase_Technical_University_of_Denmark	Human	1994	Thailand					http://enterobase.warwick.ac.uk/species/index/vibrio
Vibrio cholerae O139	ERR1485297	Enterobase_Technical_University_of_Denmark	Human	1994	Thailand					http://enterobase.warwick.ac.uk/species/index/vibrio
Vibrio cholerae	ERR1485314	Enterobase_Technical_University_of_Denmark	Animal	2013	Thailand					http://enterobase.warwick.ac.uk/species/index/vibrio
Vibrio cholerae	ERR1485336	Enterobase_Technical_University_of_Denmark	Environment	2013	Thailand					http://enterobase.warwick.ac.uk/species/index/vibrio
Vibrio cholerae O1 El Tor	ERR163263	Domman_et_al_2017	Food	2010	Mexico		1	End		Domman et al. 2017
Vibrio cholerae O1 El Tor	ERR1879570	Domman_et_al_2017	Human	1993	Thailand		2	Beginning		Domman et al. 2017
Vibrio cholerae O1 El Tor	ERR1879583	Domman_et_al_2017	Human	1969	Vietnam		1	Beginning		Domman et al. 2017
Vibrio cholerae O1 El Tor	ERR2008413	Domman_et_al_2017	Human	1998	Mexico		2	Middle		Domman et al. 2017
Vibrio cholerae O1 El Tor	ERR2008425	Domman_et_al_2017	Human	1997	Mexico		2	Middle		Domman et al. 2017
Vibrio anguillarum	ERR2188555	Enterobase_Technical_University_of_Denmark	Unknown	<2017	Unknown					http://enterobase.warwick.ac.uk/species/index/vibrio
Vibrio cholerae O1 El Tor	ERR466829	Domman_et_al_2017	Human	2013	Mexico		3	End		Domman et al. 2017
Vibrio cholerae O1 El Tor	ERR471125	Domman_et_al_2017	Human	2013	Mexico		3	Middle		Domman et al. 2017
Vibrio cholerae O1 El Tor	ERR471126	Domman_et_al_2017	Human	2013	Mexico		3	End		Domman et al. 2017
Vibrio cholerae O1 El Tor	ERR572559	Domman_et_al_2017	Human	2013	Dem. Rep of Congo		3	Middle		Domman et al. 2017
Vibrio cholerae O1 El Tor	ERR576981	Domman_et_al_2017	Human	1961	Indonesia		1	Beginning		Domman et al. 2017
Vibrio cholerae O1 El Tor	ERR976409	Domman_et_al_2017	Human	1986	Algeria		2	Beginning		Domman et al. 2017
Vibrio cholerae O1 El Tor	ERR976486	Weill_et_al_2017	Human	1984	Burkina Faso		1	End		Weill et al., 2017
Vibrio cholerae O1 El Tor	ERR976502	Domman_et_al_2017	Human	1988	Angola		1	Middle		Domman et al. 2017
Photobacterium damselae	SAMN06909323	NCBI_reference	Animal	2017	South Korea					https://www.ncbi.nlm.nih.gov/biosample/?term=SAMN06909323
Vibrio vulnificus	SRR1118526	Enterobase_UCD-100K	Unknown	<2013	USA					https://www.ncbi.nlm.nih.gov/biosample/?term=SAMN02368486
Vibrio vulnificus	SRR1118591	Enterobase_UCD-100K	Animal	2007	USA					http://enterobase.warwick.ac.uk/species/vibrio/search_strains
Vibrio parahaemolyticus	SRR1118656	Enterobase_UCD-100K	Animal	2007	Canada					http://enterobase.warwick.ac.uk/species/vibrio/search_strains
Vibrio cholerae O1 El Tor	SRR135546	Domman_et_al_2017	Human	2010	Haiti		3	Beginning		Domman et al. 2017
Vibrio cholerae	SRR2738126	Enterobase_University_of_New_South_Wales	Human	2011	China					http://enterobase.warwick.ac.uk/species/index/vibrio
Vibrio cholerae	SRR2738127	Enterobase_University_of_New_South_Wales	Human	2005	China					http://enterobase.warwick.ac.uk/species/index/vibrio
Vibrio cholerae	SRR2738128	Enterobase_University_of_New_South_Wales	Human	2009	China					http://enterobase.warwick.ac.uk/species/index/vibrio
Vibrio cholerae O1 El Tor	SRR308716	Domman_et_al_2017	Human	2010	Nepal		3	Beginning		Domman et al. 2017
Vibrio parahaemolyticus	SRR3743886	Enterobase_Health Canada	Animal	<2016	Canada					http://enterobase.warwick.ac.uk/species/vibrio/search_strains
Vibrio parahaemolyticus	SRR3743888	Enterobase_Health Canada	Animal	<2016	Canada					http://enterobase.warwick.ac.uk/species/vibrio/search_strains
Vibrio parahaemolyticus	SRR3987381	Enterobase_CENAIM	Animal	2015	Ecuador					http://enterobase.warwick.ac.uk/species/vibrio/search_strains
Vibrio alginolyticus	SRR5527106	Enterobase_Prince_of_Songkla_University	Animal	2013	Thailand					http://enterobase.warwick.ac.uk/species/index/vibrio
Vibrio cholerae	SRR6027821	Enterobase_Nagasaki_University_Institute_of_Technology	Human	2010	Vietnam					http://enterobase.warwick.ac.uk/species/index/vibrio
Vibrio cholerae	SRR6027827	Enterobase_Nagasaki_University_Institute_of_Technology	Human	2007	Vietnam					http://enterobase.warwick.ac.uk/species/index/vibrio
Vibrio cholerae	SRR6027834	Enterobase_Nagasaki_University_Institute_of_Technology	Environment	2007	Vietnam					http://enterobase.warwick.ac.uk/species/index/vibrio
Vibrio harveyi	SRR6325277	Enterobase_University_of_Georgia	Animal	2013	USA					http://enterobase.warwick.ac.uk/species/vibrio/search_strains
Vibrio owensii	SRR6325288	Enterobase_University_of_Georgia	Animal	2013	USA					http://enterobase.warwick.ac.uk/species/vibrio/search_strains
Vibrio owensii	SRR6325289	Enterobase_University_of_Georgia	Animal	2013	USA					http://enterobase.warwick.ac.uk/species/vibrio/search_strains
Vibrio parahaemolyticus	SRR6726549	Enterobase_FDA Center for Food Safety and Applied Nutrition	Animal	2011	USA					http://enterobase.warwick.ac.uk/species/vibrio/search_strains
Vibrio parahaemolyticus	SRR6726557	Enterobase_FDA Center for Food Safety and Applied Nutrition	Animal	2011	USA					http://enterobase.warwick.ac.uk/species/vibrio/search_strains
Vibrio parahaemolyticus	SRR7232582	Enterobase_Public_Health_England	Human	2017	UK					https://www.ncbi.nlm.nih.gov/biosample/?term=SAMN09280068
Vibrio parahaemolyticus	SRR7232583	Enterobase_Public_Health_England	Human	2018	UK					https://www.ncbi.nlm.nih.gov/biosample/?term=SAMN09280069
Vibrio parahaemolyticus	SRR7232584	Enterobase_Public_Health_England	Human	2018	UK					https://www.ncbi.nlm.nih.gov/biosample/?term=SAMN09280070
Vibrio parahaemolyticus	SRR7232585	Enterobase_Public_Health_England	Human	2017	UK					https://www.ncbi.nlm.nih.gov/biosample/?term=SAMN09280071
Vibrio parahaemolyticus	SRR7232586	Enterobase_Public_Health_England	Human	2017	UK					https://www.ncbi.nlm.nih.gov/biosample/?term=SAMN09280064
Vibrio parahaemolyticus	SRR7232587	Enterobase_Public_Health_England	Human	2018	UK					https://www.ncbi.nlm.nih.gov/biosample/?term=SAMN09280065
Vibrio parahaemolyticus	SRR7232588	Enterobase_Public_Health_England	Human	2018	UK					https://www.ncbi.nlm.nih.gov/biosample/?term=SAMN09280066
Vibrio parahaemolyticus	SRR7232589	Enterobase_Public_Health_England	Human	2018	UK					https://www.ncbi.nlm.nih.gov/biosample/?term=SAMN09280067
Vibrio parahaemolyticus	SRR7232591	Enterobase_Public_Health_England	Human	2017	UK					https://www.ncbi.nlm.nih.gov/biosample/?term=SAMN09280073
Vibrio parahaemolyticus	SRR7232592	Enterobase_Public_Health_England	Human	2015	UK					https://www.ncbi.nlm.nih.gov/biosample/?term=SAMN09280047
Vibrio parahaemolyticus	SRR7232593	Enterobase_Public_Health_England	Human	2015	UK					https://www.ncbi.nlm.nih.gov/biosample/?term=SAMN09280046
Vibrio parahaemolyticus	SRR7232595	Enterobase_Public_Health_England	Human	2015	UK					https://www.ncbi.nlm.nih.gov/biosample/?term=SAMN09280044
Vibrio parahaemolyticus	SRR7232596	Enterobase_Public_Health_England	Human	2016	UK					https://www.ncbi.nlm.nih.gov/biosample/?term=SAMN09280051
Vibrio parahaemolyticus	SRR7232597	Enterobase_Public_Health_England	Human	2016	UK					https://www.ncbi.nlm.nih.gov/biosample/?term=SAMN09280050
Vibrio parahaemolyticus	SRR7232598	Enterobase_Public_Health_England	Human	2015	UK					https://www.ncbi.nlm.nih.gov/biosample/?term=SAMN09280049
Vibrio parahaemolyticus	SRR7232599	Enterobase_Public_Health_England	Human	2015	UK					https://www.ncbi.nlm.nih.gov/biosample/?term=SAMN09280048
Vibrio parahaemolyticus	SRR7232600	Enterobase_Public_Health_England	Human	2016	UK					https://www.ncbi.nlm.nih.gov/biosample/?term=SAMN09280053
Vibrio parahaemolyticus	SRR7232601	Enterobase_Public_Health_England	Human	2016	UK					https://www.ncbi.nlm.nih.gov/biosample/?term=SAMN09280052
Vibrio parahaemolyticus	SRR7232602	Enterobase_Public_Health_England	Human	2015	UK					https://www.ncbi.nlm.nih.gov/biosample/?term=SAMN09280055
Vibrio parahaemolyticus	SRR7232603	Enterobase_Public_Health_England	Human	2015	UK					https://www.ncbi.nlm.nih.gov/biosample/?term=SAMN09280054
Vibrio parahaemolyticus	SRR7232604	Enterobase_Public_Health_England	Human	2016	UK					https://www.ncbi.nlm.nih.gov/biosample/?term=SAMN09280057
Vibrio parahaemolyticus	SRR7232605	Enterobase_Public_Health_England	Human	2015	UK					https://www.ncbi.nlm.nih.gov/biosample/?term=SAMN09280056
Vibrio parahaemolyticus	SRR7232606	Enterobase_Public_Health_England	Human	2016	UK					https://www.ncbi.nlm.nih.gov/biosample/?term=SAMN09280059
Vibrio parahaemolyticus	SRR7232607	Enterobase_Public_Health_England	Human	2016	UK					https://www.ncbi.nlm.nih.gov/biosample/?term=SAMN09280058
Vibrio parahaemolyticus	SRR7232608	Enterobase_Public_Health_England	Human	2018	UK					https://www.ncbi.nlm.nih.gov/biosample/?term=SAMN09280061
Vibrio parahaemolyticus	SRR7232609	Enterobase_Public_Health_England	Human	2018	UK					https://www.ncbi.nlm.nih.gov/biosample/?term=SAMN09280060
Vibrio parahaemolyticus	SRR7232610	Enterobase_Public_Health_England	Human	2017	UK					https://www.ncbi.nlm.nih.gov/biosample/?term=SAMN09280063
Vibrio parahaemolyticus	SRR7232611	Enterobase_Public_Health_England	Human	2017	UK					https://www.ncbi.nlm.nih.gov/biosample/?term=SAMN09280062
Vibrio parahaemolyticus	SRR7525600	Enterobase_FDA Center for Food Safety and Applied Nutrition	Animal	2013	USA					http://enterobase.warwick.ac.uk/species/vibrio/search_strains
Vibrio anguillarum	SRR7637792	Enterobase_Public_Health_England	Human	2015	UK					http://enterobase.warwick.ac.uk/species/index/vibrio
Vibrio fluvialis	SRR7637793	Enterobase_Public_Health_England	Human	2015	UK					http://enterobase.warwick.ac.uk/species/vibrio/search_strains
Vibrio fluvialis	SRR7637795	Enterobase_Public_Health_England	Human	2015	UK					https://www.ncbi.nlm.nih.gov/biosample/?term=SAMN09760235
Vibrio fluvialis	SRR7637796	Enterobase_Public_Health_England	Human	2015	UK					https://www.ncbi.nlm.nih.gov/biosample/?term=SAMN09760236
Vibrio antiquarius	SRR7637798	Enterobase_Public_Health_England	Human	2015	UK					http://enterobase.warwick.ac.uk/species/index/vibrio
Vibrio fluvialis	SRR7637800	Enterobase_Public_Health_England	Human	2016	UK					https://www.ncbi.nlm.nih.gov/biosample/?term=SAMN09760240
Vibrio alginolyticus	SRR7637801	Enterobase_Public_Health_England	Human	2016	UK					http://enterobase.warwick.ac.uk/species/index/vibrio
Vibrio alginolyticus	SRR7637802	Enterobase_Public_Health_England	Human	2016	UK					http://enterobase.warwick.ac.uk/species/index/vibrio
Vibrio cholerae	SRR7647178	Enterobase_Public_Health_England	Human	2018	UK					http://enterobase.warwick.ac.uk/species/index/vibrio
Vibrio cholerae	SRR7647196	Enterobase_Public_Health_England	Human	2018	UK					http://enterobase.warwick.ac.uk/species/index/vibrio
Vibrio cholerae	SRR7962199	Enterobase_University_of_Alberta	Human	2016	USA					http://enterobase.warwick.ac.uk/species/index/vibrio
Vibrio parahaemolyticus	SRR8121021	Enterobase_Public_Health_England	Human	2018	UK					https://www.ncbi.nlm.nih.gov/biosample/?term=SAMN10338903
Vibrio parahaemolyticus	SRR8121022	Enterobase_Public_Health_England	Human	2018	UK					http://enterobase.warwick.ac.uk/species/vibrio/search_strains
Vibrio parahaemolyticus	SRR8121023	Enterobase_Public_Health_England	Human	2018	UK					http://enterobase.warwick.ac.uk/species/vibrio/search_strains
Vibrio parahaemolyticus	SRR8121024	Enterobase_Public_Health_England	Human	2018	UK					http://enterobase.warwick.ac.uk/species/vibrio/search_strains
Vibrio parahaemolyticus	SRR8121025	Enterobase_Public_Health_England	Human	2018	UK					https://www.ncbi.nlm.nih.gov/biosample/?term=SAMN10338901
Vibrio parahaemolyticus	SRR8121026	Enterobase_Public_Health_England	Human	2018	UK					http://enterobase.warwick.ac.uk/species/vibrio/search_strains
Vibrio parahaemolyticus	SRR8168939	Enterobase_Public_Health_England	Human	2018	UK					http://enterobase.warwick.ac.uk/species/vibrio/search_strains
Vibrio cholerae	SRR8169151	Enterobase_Public_Health_England	Human	2018	UK					http://enterobase.warwick.ac.uk/species/index/vibrio
Vibrio cholerae	SRR8169169	Enterobase_Public_Health_England	Human	2018	UK					http://enterobase.warwick.ac.uk/species/index/vibrio
Vibrio cholerae	SRR8186504	Enterobase_Yangzhou_University	Unknown	<2018	China					http://enterobase.warwick.ac.uk/species/index/vibrio
Vibrio parahaemolyticus	SRR8186505	Enterobase_Yangzhou University	Unknown	<2018	China					https://www.ncbi.nlm.nih.gov/biosample/?term=SAMN10417092
Vibrio campbellii	SRR8335320	Enterobase_Naval_Research_Laboratory	Animal	1990	Unknown					http://enterobase.warwick.ac.uk/species/index/vibrio
Vibrio cholerae	SRR8364436	Enterobase_University_of_Florida	Environment	2013	Haiti					http://enterobase.warwick.ac.uk/species/index/vibrio
Vibrio diabolicus	SRR8473010	Enterobase_Universidad_de_La_Sabana	Environment	2018	Colombia					http://enterobase.warwick.ac.uk/species/vibrio/search_strains
Vibrio cholerae	SRR8535047	Enterobase_FDA Center for Food Safety and Applied Nutrition	Environment	2018	USA					http://enterobase.warwick.ac.uk/species/index/vibrio
Vibrio vulnificus	SRR8535048	Enterobase_FDA Center for Food Safety and Applied Nutrition	Environment	2018	USA					http://enterobase.warwick.ac.uk/species/vibrio/search_strains
Vibrio vulnificus	SRR8535121	Enterobase_FDA Center for Food Safety and Applied Nutrition	Environment	2018	USA					http://enterobase.warwick.ac.uk/species/vibrio/search_strains
Vibrio cholerae	SRR8535147	Enterobase_FDA Center for Food Safety and Applied Nutrition	Environment	2018	USA					http://enterobase.warwick.ac.uk/species/index/vibrio
Vibrio vulnificus	SRR8535185	Enterobase_FDA Center for Food Safety and Applied Nutrition	Environment	2018	USA					http://enterobase.warwick.ac.uk/species/vibrio/search_strains
Vibrio vulnificus	SRR8535190	Enterobase_FDA Center for Food Safety and Applied Nutrition	Environment	2018	USA					http://enterobase.warwick.ac.uk/species/vibrio/search_strains
Vibrio parahaemolyticus	SRR9043034	Enterobase_University of New Hampshire	Animal	2014	USA					https://www.ncbi.nlm.nih.gov/biosample/?term=SAMN11620802
Vibrio parahaemolyticus	SRR9043037	Enterobase_University of New Hampshire	Animal	2014	USA					https://www.ncbi.nlm.nih.gov/biosample/?term=SAMN11620805
Vibrio cholerae	SRR9157595	Enterobase_Public_Health_England	Human	2019	UK					http://enterobase.warwick.ac.uk/species/index/vibrio
Vibrio cholerae	SRR9157596	Enterobase_Public_Health_England	Human	2019	UK					http://enterobase.warwick.ac.uk/species/index/vibrio
Vibrio cholerae	SRR9157605	Enterobase_Public_Health_England	Human	2019	UK					http://enterobase.warwick.ac.uk/species/index/vibrio
Vibrio parahaemolyticus	SRR9157683	Enterobase_Public_Health_England	Human	2019	UK					http://enterobase.warwick.ac.uk/species/vibrio/search_strains
Vibrio parahaemolyticus	SRR9157684	Enterobase_Public_Health_England	Human	2019	UK					http://enterobase.warwick.ac.uk/species/vibrio/search_strains
Vibrio alginolyticus	Vibrio_alginolyticus_SAMN02603463	NCBI_reference	Animal	< 2013	China					https://www.ncbi.nlm.nih.gov/nuccore/NC_022349.1
Vibrio anguillarum	Vibrio_anguillarum_SAMN02603689	NCBI_reference	Food	<1977	USA					Naka et al. 2011 & https://www.ncbi.nlm.nih.gov/nuccore/NC_015633.1
Vibrio antiquarius	Vibrio_antiquarius_SAMN02603570	NCBI_reference	Environment	2009	East Pacific Rise					https://www.ncbi.nlm.nih.gov/assembly/GCA_000024825.1
Vibrio campbellii	Vibrio_campbellii_SAMN02603960	NCBI_reference	Aquatic	1993	USA					https://www.ncbi.nlm.nih.gov/bioproject/19857
Vibrio campbellii	Vibrio_campbellii_SAMN04364235	Enterobase_Academia Sinica	Food	2005	Thailand					http://enterobase.warwick.ac.uk/species/index/vibrio
Vibrio campbellii	Vibrio_campbellii_SAMN05172285	Enterobase_Naval_Research_Laboratory	Aquatic	<1971	USA					http://enterobase.warwick.ac.uk/species/index/vibrio
Vibrio campbellii	Vibrio_campbellii_SAMN06310879	Enterobase_Yellow_Seas_Fisheries_Research_Institute	Animal	2013	China					http://enterobase.warwick.ac.uk/species/index/vibrio
Vibrio campbellii	Vibrio_campbellii_SAMN08330225	Enterobase_Naval_Research_Laboratory	Aquatic	2015	Indian Ocean					http://enterobase.warwick.ac.uk/species/index/vibrio
Vibrio cholerae O1 El Tor	Vibrio_cholerae_SAMN02603897	NCBI_reference	Human	1937	Indonesia					https://www.ncbi.nlm.nih.gov/nuccore/NC_012578.1
Vibrio cholerae O1El Tor str. N16961	Vibrio_cholerae_SAMN02603969	NCBI_reference	Human	1971	Bangladesh		1			Heidelberg et al. 2000 & https://www.ncbi.nlm.nih.gov/nuccore/NC_002505.1
Vibrio coralliilyticus	Vibrio_coralliilyticus_SAMN03010512	NCBI_reference	Animal	2011	USA					https://www.ncbi.nlm.nih.gov/biosample/?term=SAMN03010512
Vibrio furnissii	Vibrio_furnissii_SAMN02603955	NCBI_reference	Aquatic	1974	Unknown					https://www.ncbi.nlm.nih.gov/nuccore/NC_016602.1 & NC_016628.1
Vibrio owensii	Vibrio_owensii_SAMN09874178	Enterobase_Zhejiang_Mariculture_Research_Institute	Animal	2017	China					https://www.ncbi.nlm.nih.gov/nuccore/NZ_CP033140.1
Vibrio owensii	Vibrio_owensii_SAMN09878769	Enterobase_Zhejiang_Mariculture_Research_Institute	Animal	2018	China					https://www.ncbi.nlm.nih.gov/nuccore/NZ_CP033144.1
Vibrio parahaemolyticus	Vibrio_parahaemolyticus_SAMD00058707	NCBI_reference	Human	1996	Japan					https://www.ncbi.nlm.nih.gov/nuccore/NC_004603.1
Vibrio scophthalmi	Vibrio_scophthalmi_SAMN05225364	NCBI_reference	Animal	2012	South Korea					https://www.ncbi.nlm.nih.gov/nuccore/NZ_CP016307.1
Vibrio tubiashii	Vibrio_tubiashii_SAMN02940924	Enterobase_USDA-ARS-ERRC	Animal	1965	USA					https://www.ncbi.nlm.nih.gov/nuccore/NZ_CP009354.1
Vibrio vulnificus	Vibrio_vulnificus_SAMN04457466	NCBI_reference	Animal	1990	Spain					https://www.ncbi.nlm.nih.gov/nuccore/NZ_CP014636.1
Vibrio vulnificus	Vibrio vulnificus strain FJ03-X2_KC821520	NCBI_reference_vvhA gene	Animal	<2013	China					https://www.ncbi.nlm.nih.gov/nuccore/KC821520
Vibrio vulnificus	Vibrio_vulnificus_SAMN11056378	NCBI_reference_vcgE gene	Unknown	<2019	USA					https://www.ncbi.nlm.nih.gov/biosample/SAMN11056378; https://www.ncbi.nlm.nih.gov/nuccore/NZ_CP044069.1
Vibrio vulnificus	Vibrio_vulnificus_SAMN12648309	NCBI_reference_vcgC and pilF genes	Human	2007	USA					https://www.ncbi.nlm.nih.gov/nuccore/CP046835.1

## Sheet: SupplementaryTable6
Supplementary table 6. Epidemiological data of 148 food survey Vibrio spp strains submitted under accession PRJNA699735
Species	Sample name	Sequence type	Source	Sample type	Seafood type	Collection date	Sample origin	Accession
Vibrio spp. (novel-1)	VB18PR-0002-1		Food	Prawns_raw_fullbody	King_prawns_Penaeus_vannamei	2018-05-21	India	SRR13684822
Vibrio spp. (novel-1)	VB18PR-0002-2		Food	Prawns_raw_fullbody	King_prawns_Penaeus_vannamei	2018-05-21	India	SRR13684821
Vibrio anguillarum	VB18PR-0003-1		Food	Prawns_raw_headless_peeled	King_prawns_Penaeus_vannamei	2018-05-21	Vietnam; Indonesia; India	SRR13684768
Vibrio anguillarum	VB18PR-0003-2		Food	Prawns_raw_headless_peeled	King_prawns_Penaeus_vannamei	2018-05-21	Vietnam; Indonesia; India	SRR13684769
Vibrio campbellii	VB18PR-0005-1		Food	Prawns_raw_headless_peeled	King_prawns_Penaeus_vannamei	2018-06-04	Ecuador	SRR13684770
Vibrio parahaemolyticus	VB18PR-0005-2	723	Food	Prawns_raw_headless_peeled	King_prawns_Penaeus_vannamei	2018-06-04	Ecuador	SRR13684771
Vibrio parahaemolyticus	VB18PR-0007-1	Novel	Food	Prawns_raw_fullbody	Black_tiger_prawns_Penaeus_monodon	2018-08-02	Vietnam	SRR13684772
Vibrio owensii	VB18PR-0008-1	415	Food	Prawns_raw_headless_peeled	King_prawns_Penaeus_vannamei	2018-08-20	Nicaragua	SRR13684773
Vibrio owensii	VB18PR-0011-1	Novel	Food	Prawns_raw_headless_shellon	King_prawns_Penaeus_vannamei	2018-09-03	Ecuador; Honduras	SRR13684774
Vibrio parahaemolyticus	VB18PR-0011-2	415	Food	Prawns_raw_headless_shellon	King_prawns_Penaeus_vannamei	2018-09-03	Ecuador; Honduras	SRR13684775
Vibrio parahaemolyticus	VB18PR-0012-1	Novel	Food	Prawns_raw_headless_shellon	King_prawns_Penaeus_vannamei	2018-09-03	Thailand	SRR13684777
Vibrio parahaemolyticus	VB18PR-0012-2	286	Food	Prawns_raw_headless_shellon	King_prawns_Penaeus_vannamei	2018-09-03	Thailand	SRR13684778
Vibrio parahaemolyticus	VB18PR-0013-1	722	Food	Prawns_raw_headless_peeled	King_prawns_Penaeus_vannamei	2018-09-03	Nicaragua	SRR13684779
Vibrio parahaemolyticus	VB18PR-0020-1	Novel	Food	Prawns_raw_headless_peeled	King_prawns_Penaeus_vannamei	2018-09-03	Vietnam	SRR13684780
Vibrio parahaemolyticus	VB18PR-0021-1	1042	Food	Prawns_raw_headless_peeled	King_prawns_Penaeus_vannamei	2018-09-03	Vietnam	SRR13684781
Vibrio owensii	VB18PR-0022-1	Novel	Food	Prawns_raw_headless_peeled	King_prawns_Litopenaeus_vannamei	2018-09-03	Thailand; Vietnam; Belize; Honduras	SRR13684782
Vibrio vulnificus	VB18PR-0023-1	355	Food	Prawns_raw_headless_peeled	King_prawns_Penaeus_vannamei	2018-09-03	Vietnam	SRR13684783
Vibrio parahaemolyticus	VB18PR-0023-2	Novel	Food	Prawns_raw_headless_peeled	King_prawns_Penaeus_vannamei	2018-09-03	Vietnam	SRR13684784
Vibrio alginolyticus	VB18PR-0024-1	392	Food	Prawns_raw_headless_shellon	Black_tiger_prawns_Penaeus_monodon	2018-09-03	Indonesia	SRR13684785
Vibrio vulnificus	VB18PR-0024-2	722	Food	Prawns_raw_headless_shellon	Black_tiger_prawns_Penaeus_monodon	2018-09-03	Indonesia	SRR13684786
Vibrio alginolyticus	VB18PR-0025-1	Novel	Food	Prawns_raw_fullbody	Black_tiger_prawns_Penaeus_monodon	2018-09-03	Vietnam	SRR13684788
Vibrio parahaemolyticus	VB18PR-0025-2	Novel	Food	Prawns_raw_fullbody	Black_tiger_prawns_Penaeus_monodon	2018-09-03	Vietnam	SRR13684789
Vibrio diabolicus	VB18PR-0026-1	722	Food	Prawns_cooked_peeled	Prawns_Species_Unknown	2018-09-17	UK	SRR13684790
Vibrio diabolicus	VB18PR-0027-1	543	Food	Prawns_cooked_peeled	Brown_shrimp_Crangon_Crangon	2018-09-17	UK	SRR13684791
Vibrio diabolicus	VB18PR-0028-1	722	Food	Prawns_cooked_shellon	Prawns_Species_Unknown	2018-09-17	UK	SRR13684792
Vibrio parahaemolyticus	VB18PR-0034-1	Novel	Food	Prawns_raw_fullbody	Black_tiger_prawns_Penaeus_monodon	2018-09-17	Vietnam	SRR13684793
Vibrio parahaemolyticus	VB18PR-0035-1	355	Food	Prawns_raw_headless_peeled	King_prawns_Litopenaeus_vannamei	2018-09-17	India	SRR13684794
Vibrio parahaemolyticus	VB18PR-0035-2	722	Food	Prawns_raw_headless_peeled	King_prawns_Litopenaeus_vannamei	2018-09-17	India	SRR13684795
Vibrio parahaemolyticus	VB18PR-0036-1	392	Food	Prawns_raw_headless_peeled	King_prawns_Litopenaeus_vannamei	2018-09-17	Thailand	SRR13684796
Vibrio parahaemolyticus	VB18PR-0036-2	722	Food	Prawns_raw_headless_peeled	King_prawns_Litopenaeus_vannamei	2018-09-17	Thailand	SRR13684797
Vibrio parahaemolyticus	VB18PR-0037-1	Novel	Food	Prawns_raw_fullbody	Black_tiger_prawns_Penaeus_monodon	2018-09-17	Vietnam	SRR13684799
Vibrio parahaemolyticus	VB18PR-0039-1	1043	Food	Prawns_raw_headless_peeled	King_prawns_Penaeus_vannamei	2018-09-17	Vietnam	SRR13684800
Vibrio harveyi	VB18PR-0039-2	Novel	Food	Prawns_raw_headless_peeled	King_prawns_Penaeus_vannamei	2018-09-17	Vietnam	SRR13684801
Vibrio parahaemolyticus	VB18PR-0045-1	722	Food	Prawns_raw_headless_peeled	King_prawns_Litopenaeus_vannamei	2018-09-24	Honduras	SRR13684802
Vibrio parahaemolyticus	VB18PR-0045-2	543	Food	Prawns_raw_headless_peeled	King_prawns_Litopenaeus_vannamei	2018-09-24	Honduras	SRR13684803
Vibrio parahaemolyticus	VB18PR-0048-1	722	Food	Prawns_raw_fullbody	King_prawns_Penaeus_vannamei	2018-09-24	Honduras	SRR13684804
Vibrio parahaemolyticus	VB18PR-0050-1	Novel	Food	Prawns_raw_headless_peeled	King_prawns_Penaeus_vannamei	2018-09-24	Honduras	SRR13684805
Vibrio owensii	VB18PR-0052-1	722	Food	Prawns_raw_fullbody	Black_tiger_prawns_Penaeus_monodon	2018-09-24	Madagascar	SRR13684806
Vibrio parahaemolyticus	VB18PR-0053-1	248	Food	Prawns_raw_headless_shellon	King_prawns_Penaeus_vannamei	2018-09-24	Vietnam	SRR13684807
Vibrio parahaemolyticus	VB18PR-0055-1	Novel	Food	Prawns_raw_headless_shellon	Black_tiger_prawns_Penaeus_monodon	2018-09-24	Indonesia	SRR13684808
Vibrio parahaemolyticus	VB18PR-0059-1	Novel	Food	Prawns_raw_headless_peeled	King_prawns_Penaeus_vannamei	2018-10-01	Ecuador	SRR13684810
Vibrio campbellii	VB18PR-0059-2	248	Food	Prawns_raw_headless_peeled	King_prawns_Penaeus_vannamei	2018-10-01	Ecuador	SRR13684811
Vibrio parahaemolyticus	VB18PR-0061-1	1207	Food	Prawns_raw_headless_peeled	King_prawns_Litopenaeus_vannamei	2018-10-01	Honduras	SRR13684812
Vibrio parahaemolyticus	VB18PR-0062-1	Not determined	Food	Prawns_raw_headless_shellon	Black_tiger_prawns_Penaeus_monodon	2018-10-01	Madagascar	SRR13684813
Vibrio parahaemolyticus	VB18PR-0066-1	722	Food	Prawns_raw_headless_peeled	King_prawns_Penaeus_vannamei	2018-10-01	Unknown	SRR13684814
Vibrio tubiashii	VB18PR-0067-1	383	Food	Prawns_raw_headless_shellon	Black_tiger_prawns_Penaeus_monodon	2018-10-01	Unknown	SRR13684815
Vibrio vulnificus	VB18PR-0067-2	722	Food	Prawns_raw_headless_shellon	Black_tiger_prawns_Penaeus_monodon	2018-10-01	Unknown	SRR13684816
Vibrio parahaemolyticus	VB18PR-0073-1	Novel	Food	Prawns_raw_fullbody	Black_tiger_prawns_Penaeus_monodon	2018-10-08	Madagascar	SRR13684817
Vibrio parahaemolyticus	VB18PR-0074-1	Novel	Food	Prawns_raw_headless_peeled	King_prawns_Penaeus_vannamei	2018-10-08	Thailand; Vietnam; India	SRR13684818
Vibrio tubiashii	VB18PR-0081-1	Novel	Food	Prawns_raw_headless_shellon	Black_tiger_prawns_Penaeus_monodon	2018-10-08	Indonesia	SRR13684819
Vibrio cholerae	VB18PR-0082-1	Novel	Food	Prawns_raw_fullbody	Black_tiger_prawns_Penaeus_monodon	2018-10-08	Vietnam	SRR13684675
Vibrio parahaemolyticus	VB18PR-0090-1	722	Food	Prawns_raw_fullbody	King_prawns_Penaeus_vannamei	2018-10-15	Vietnam	SRR13684676
Vibrio parahaemolyticus	VB18PR-0090-2	413	Food	Prawns_raw_fullbody	King_prawns_Penaeus_vannamei	2018-10-15	Vietnam	SRR13684677
Vibrio owensii	VB18PR-0093-1	239	Food	Prawns_raw_fullbody	Black_tiger_prawns_Penaeus_monodon	2018-10-15	Madagascar	SRR13684678
Vibrio diabolicus	VB18PR-0094-1	722	Food	Prawns_raw_headless_peeled	King_prawns_Litopenaeus_vannamei	2018-10-15	India	SRR13684679
Vibrio parahaemolyticus	VB18PR-0095-1	1743	Food	Prawns_raw_headless_peeled	King_prawns_Litopenaeus_vannamei	2018-10-15	Vietnam	SRR13684680
Vibrio parahaemolyticus	VB18PR-0096-1	722	Food	Prawns_raw_headless_shellon	King_prawns_Penaeus_vannamei	2018-10-15	Vietnam	SRR13684681
Vibrio parahaemolyticus	VB18PR-0096-2	Novel	Food	Prawns_raw_headless_shellon	King_prawns_Penaeus_vannamei	2018-10-15	Vietnam	SRR13684682
Vibrio parahaemolyticus	VB18PR-0105-1	722	Food	Prawns_raw_headless_peeled	King_prawns_Penaeus_vannamei	2018-10-29	Honduras	SRR13684683
Vibrio parahaemolyticus	VB18PR-0106-1	802	Food	Prawns_raw_fullbody	Black_tiger_prawns_Penaeus_monodon	2018-10-29	Madagascar	SRR13684684
Vibrio owensii	VB18PR-0107-1	Novel	Food	Prawns_raw_fullbody	King_prawns_Penaeus_vannamei	2018-10-29	Ecuador; Honduras	SRR13684686
Vibrio tubiashii	VB18PR-0108-1	Novel	Food	Prawns_raw_headless_peeled	King_prawns_Penaeus_vannamei	2018-10-29	Vietnam; Honduras	SRR13684687
Vibrio parahaemolyticus	VB18PR-0117-1	248	Food	Prawns_raw_headless_shellon	King_prawns_Penaeus_vannamei	2018-11-05	Vietnam	SRR13684688
Vibrio alginolyticus	VB18PR-0118-1	722	Food	Prawns_raw_headless_peeled	King_prawns_Penaeus_vannamei	2018-11-05	Vietnam	SRR13684689
Vibrio parahaemolyticus	VB18PR-0118-2	722	Food	Prawns_raw_headless_peeled	King_prawns_Penaeus_vannamei	2018-11-05	Vietnam	SRR13684690
Vibrio parahaemolyticus	VB18PR-0121-1	Novel	Food	Prawns_raw_headless_shellon	Black_tiger_prawns_Penaeus_monodon	2018-11-05	Madagascar	SRR13684691
Vibrio campbellii	VB18PR-0122-1	Not determined	Food	Prawns_raw_headless_peeled	King_prawns_Penaeus_vannamei	2018-11-05	Ecuador	SRR13684692
Vibrio diabolicus	VB18PR-0124-1	1804	Food	Prawns_cooked_fullbody	Prawns_Pandalus_borealis	2018-11-12	Greenland	SRR13684693
Vibrio parahaemolyticus	VB18PR-0131-1	722	Food	Prawns_raw_headless_peeled	King_prawns_Penaeus_vannamei	2018-11-12	India	SRR13684694
Vibrio parahaemolyticus	VB18PR-0131-2	383	Food	Prawns_raw_headless_peeled	King_prawns_Penaeus_vannamei	2018-11-12	India	SRR13684695
Vibrio alginolyticus	VB18PR-0132-1	Novel	Food	Prawns_raw_headless_shellon	Black_tiger_prawns_Penaeus_monodon	2018-11-12	Indonesia	SRR13684697
Vibrio parahaemolyticus	VB18PR-0133-1	722	Food	Prawns_raw_headless_shellon	King_prawns_Penaeus_vannamei	2018-11-12	India	SRR13684698
Vibrio parahaemolyticus	VB18PR-0133-2	246	Food	Prawns_raw_headless_shellon	King_prawns_Penaeus_vannamei	2018-11-12	India	SRR13684699
Vibrio campbellii	VB18PR-0135-1	Novel	Food	Prawns_raw_headless_peeled	King_prawns_Penaeus_vannamei	2018-11-12	Nicaragua	SRR13684700
Vibrio owensii	VB18PR-0136-1	722	Food	Prawns_raw_fullbody	Black_tiger_prawns_Penaeus_monodon	2018-11-12	Madagascar	SRR13684701
Vibrio parahaemolyticus	VB18PR-0137-1	Novel	Food	Prawns_raw_headless_peeled	King_prawns_Penaeus_vannamei	2018-11-12	Vietnam	SRR13684702
Vibrio parahaemolyticus	VB18PR-0144-1	Novel	Food	Prawns_raw_headless_peeled	King_prawns_Penaeus_vannamei	2018-11-19	Vietnam; Indonesia; India	SRR13684703
Vibrio parahaemolyticus	VB18PR-0145-1	722	Food	Prawns_raw_fullbody	King_prawns_Penaeus_vannamei	2018-11-19	India	SRR13684704
Vibrio parahaemolyticus	VB18PR-0146-1	Novel	Food	Prawns_raw_headless_peeled	King_prawns_Penaeus_vannamei	2018-11-19	Vietnam	SRR13684705
Vibrio parahaemolyticus	VB18PR-0147-1	722	Food	Prawns_raw_headless_peeled	King_prawns_Penaeus_vannamei	2018-11-19	Vietnam	SRR13684706
Vibrio parahaemolyticus	VB18PR-0147-2	239	Food	Prawns_raw_headless_peeled	King_prawns_Penaeus_vannamei	2018-11-19	Vietnam	SRR13684708
Vibrio parahaemolyticus	VB18PR-0148-1	722	Food	Prawns_raw_headless_peeled	King_prawns_Penaeus_vannamei	2018-11-19	Vietnam	SRR13684709
Vibrio owensii	VB18PR-0149-1	722	Food	Prawns_raw_headless_shellon	King_prawns_Penaeus_vannamei	2018-11-19	Vietnam	SRR13684710
Vibrio parahaemolyticus	VB18PR-0149-2	799	Food	Prawns_raw_headless_shellon	King_prawns_Penaeus_vannamei	2018-11-19	Vietnam	SRR13684711
Vibrio owensii	VB18PR-0150-1	114	Food	Prawns_raw_headless_shellon	Black_tiger_prawns_Penaeus_monodon	2018-11-19	Indonesia	SRR13684712
Vibrio parahaemolyticus	VB18PR-0150-2	674	Food	Prawns_raw_headless_shellon	Black_tiger_prawns_Penaeus_monodon	2018-11-19	Indonesia	SRR13684713
Vibrio parahaemolyticus	VB18PR-0151-1	Novel	Food	Prawns_raw_fullbody	Black_tiger_prawns_Penaeus_monodon	2018-11-19	Vietnam	SRR13684714
Vibrio parahaemolyticus	VB18PR-0152-1	723	Food	Prawns_raw_headless_shellon	King_prawns_Litopenaeus_vannamei	2018-11-19	Ecuador	SRR13684715
Vibrio parahaemolyticus	VB18PR-0152-2	Novel	Food	Prawns_raw_headless_shellon	King_prawns_Litopenaeus_vannamei	2018-11-19	Ecuador	SRR13684716
Vibrio tubiashii	VB18PR-0161-1		Food	Prawns_raw_headless_peeled	King_prawns_Penaeus_vannamei	2018-12-03	Vietnam	SRR13684717
Vibrio campbellii	VB18PR-0162-1		Food	Prawns_raw_headless_peeled	King_prawns_Penaeus_vannamei	2018-12-03	Honduras	SRR13684719
Vibrio campbellii	VB18PR-0164-1		Food	Prawns_raw_headless_shellon	Black_tiger_prawns_Penaeus_monodon	2018-12-03	Madagascar	SRR13684720
Vibrio parahaemolyticus	VB18PR-0165-1	Novel	Food	Prawns_raw_fullbody	Black_tiger_prawns_Penaeus_monodon	2018-12-03	Madagascar	SRR13684721
Vibrio parahaemolyticus	VB18PR-0170-1	Novel	Food	Prawns_raw_headless_peeled	King_prawns_Penaeus_vannamei	2018-12-10	Ecuador	SRR13684722
Vibrio parahaemolyticus	VB18PR-0173-1	918	Food	Prawns_raw_headless_peeled	King_prawns_Litopenaeus_vannamei	2018-12-10	India; Vietnam; Ecuador; Honduras	SRR13684723
Vibrio parahaemolyticus	VB18PR-0176-1	722	Food	Prawns_raw_headless_peeled	King_prawns_Penaeus_vannamei	2018-12-10	Vietnam; Indonesia; India	SRR13684724
Vibrio parahaemolyticus	VB18PR-0177-1	Novel	Food	Prawns_raw_headless_peeled	King_prawns_Penaeus_vannamei	2018-12-10	India	SRR13684725
Vibrio parahaemolyticus	VB18PR-0177-2	Novel	Food	Prawns_raw_headless_peeled	King_prawns_Penaeus_vannamei	2018-12-10	India	SRR13684726
Vibrio parahaemolyticus	VB18PR-0178-1	Not determined	Food	Prawns_cooked_fullbody	Black_tiger_prawns_Penaeus_monodon	2018-12-10	Madagascar	SRR13684727
Vibrio parahaemolyticus	VB18PR-0178-2	1804	Food	Prawns_cooked_fullbody	Black_tiger_prawns_Penaeus_monodon	2018-12-10	Madagascar	SRR13684728
Vibrio cholerae	VB18PR-0180-1	Novel	Food	Prawns_raw_headless_peeled	King_prawns_Litopenaeus_vannamei	2019-01-07	Vietnam	SRR13684730
Vibrio parahaemolyticus	VB18PR-0181-1	722	Food	Prawns_raw_headless_peeled	King_prawns_Penaeus_vannamei	2019-01-07	Vietnam; Honduras	SRR13684731
Vibrio parahaemolyticus	VB18PR-0182-1	Novel	Food	Prawns_raw_fullbody	King_prawns_Penaeus_vannamei	2019-01-07	Thailand	SRR13684732
Vibrio parahaemolyticus	VB18PR-0183-1	Novel	Food	Prawns_raw_headless_shellon	King_prawns_Penaeus_vannamei	2019-01-07	Vietnam	SRR13684733
Vibrio parahaemolyticus	VB18PR-0187-1	Novel	Food	Prawns_raw_fullbody	Black_tiger_prawns_Penaeus_monodon	2019-01-14	Madagascar	SRR13684734
Vibrio parahaemolyticus	VB18PR-0187-2	Novel	Food	Prawns_raw_fullbody	Black_tiger_prawns_Penaeus_monodon	2019-01-14	Madagascar	SRR13684735
Vibrio parahaemolyticus	VB18PR-0188-1	Novel	Food	Prawns_raw_headless_peeled	King_prawns_Litopenaeus_vannamei	2019-01-28	India; Vietnam; Ecuador; Honduras	SRR13684736
Vibrio mimicus	VB18PR-0191-1		Food	Prawns_raw_headless_shellon	King_prawns_Penaeus_vannamei	2019-01-28	Vietnam	SRR13684737
Vibrio parahaemolyticus	VB18PR-0192-1	722	Food	Prawns_raw_headless_peeled	King_prawns_Penaeus_vannamei	2019-02-04	Vietnam	SRR13684738
Vibrio parahaemolyticus	VB18PR-0193-1	428	Food	Prawns_raw_headless_peeled	King_prawns_Penaeus_vannamei	2019-02-04	Vietnam; Honduras	SRR13684739
Vibrio parahaemolyticus	VB18PR-0193-2	864	Food	Prawns_raw_headless_peeled	King_prawns_Penaeus_vannamei	2019-02-04	Vietnam; Honduras	SRR13684741
Vibrio campbellii	VB18PR-0194-1		Food	Prawns_raw_fullbody	King_prawns_Penaeus_vannamei	2019-02-04	Vietnam; Honduras	SRR13684742
Vibrio cholerae	VB18PR-0198-1	Novel	Food	Prawns_raw_fullbody	Black_tiger_prawns_Penaeus_monodon	2019-02-18	Vietnam	SRR13684743
Vibrio parahaemolyticus	VB18PR-0198-2	919	Food	Prawns_raw_fullbody	Black_tiger_prawns_Penaeus_monodon	2019-02-18	Vietnam	SRR13684744
Vibrio parahaemolyticus	VB18PR-0199-1	Novel	Food	Prawns_raw_fullbody	King_prawns_Penaeus_vannamei	2019-02-18	Vietnam	SRR13684745
Vibrio parahaemolyticus	VB18PR-0199-2	406	Food	Prawns_raw_fullbody	King_prawns_Penaeus_vannamei	2019-02-18	Vietnam	SRR13684746
Vibrio tubiashii	VB18PR-0200-1		Food	Prawns_raw_fullbody	King_prawns_Penaeus_vannamei	2019-02-25	Ecuador; Honduras	SRR13684747
Vibrio tubiashii	VB18PR-0200-2		Food	Prawns_raw_fullbody	King_prawns_Penaeus_vannamei	2019-02-25	Ecuador; Honduras	SRR13684748
Vibrio parahaemolyticus	VB18PR-0201-1	Novel	Food	Prawns_raw_headless_shellon	King_prawns_Penaeus_vannamei	2019-02-25	Thailand	SRR13684749
Vibrio parahaemolyticus	VB18PR-0201-2	428	Food	Prawns_raw_headless_shellon	King_prawns_Penaeus_vannamei	2019-02-25	Thailand	SRR13684750
Vibrio parahaemolyticus	VB18PR-0202-1	722	Food	Prawns_raw_headless_peeled	King_prawns_Penaeus_vannamei	2019-02-25	Vietnam	SRR13684752
Vibrio parahaemolyticus	VB18PR-0202-2	Novel	Food	Prawns_raw_headless_peeled	King_prawns_Penaeus_vannamei	2019-02-25	Vietnam	SRR13684753
Vibrio cholerae	VB18PR-0203-1	833	Food	Prawns_raw_headless_peeled	King_prawns_Penaeus_vannamei	2019-02-25	Venezuela	SRR13684754
Vibrio parahaemolyticus	VB18PR-0204-1	114	Food	Prawns_raw_fullbody	King_prawns_Litopenaeus_vannamei	2019-04-01	Thailand	SRR13684755
Vibrio parahaemolyticus	VB18PR-0205-1	1946	Food	Prawns_raw_headless_shellon	King_prawns_Pleoticus_Muelleri	2019-04-01	Unknown	SRR13684756
Vibrio anguillarum	VB18PR-0206-1		Food	Prawns_raw_fullbody	King_prawns_Penaeus_vannamei	2019-04-01	Vietnam	SRR13684757
Vibrio diabolicus	VB18PR-0208-1		Food	Prawns_raw_fullbody	King_prawns_Pleoticus_Muelleri	2019-04-08	Unknown	SRR13684758
Vibrio cholerae	VB18PR-0210-1	Novel	Food	Prawns_raw_fullbody	King_prawns_Litopenaeus_vannamei	2019-04-08	India	SRR13684759
Vibrio parahaemolyticus	VB18PR-0210-2	246	Food	Prawns_raw_fullbody	King_prawns_Litopenaeus_vannamei	2019-04-08	India	SRR13684760
Vibrio parahaemolyticus	VB18PR-0211-1	Novel	Food	Prawns_raw_headless_peeled	King_prawns_Litopenaeus_vannamei	2019-04-08	India	SRR13684761
Vibrio parahaemolyticus	VB18PR-0275-1	Novel	Food	Prawns_raw_headless_shellon	King_prawns_Penaeus_vannamei	2019-11-12	Thailand	SRR13684763
Vibrio parahaemolyticus	VB18PR-0275-2	Novel	Food	Prawns_raw_headless_shellon	King_prawns_Penaeus_vannamei	2019-11-12	Thailand	SRR13684764
Vibrio parahaemolyticus	VB18PR-0275-3	Novel	Food	Prawns_raw_headless_shellon	King_prawns_Penaeus_vannamei	2019-11-12	Thailand	SRR13684765
Vibrio parahaemolyticus	VB18PR-0275-4	Novel	Food	Prawns_raw_headless_shellon	King_prawns_Penaeus_vannamei	2019-11-12	Thailand	SRR13684766
Vibrio parahaemolyticus	VB18PR-0275-5	Novel	Food	Prawns_raw_headless_shellon	King_prawns_Penaeus_vannamei	2019-11-12	Thailand	SRR13684767
Vibrio parahaemolyticus	VB18PR-0275-6	Novel	Food	Prawns_raw_headless_shellon	King_prawns_Penaeus_vannamei	2019-11-12	Thailand	SRR13684776
Vibrio parahaemolyticus	VB18PR-0277-1	722	Food	Prawns_raw_headless_peeled	King_prawns_Penaeus_vannamei	2019-11-25	Vietnam	SRR13684787
Vibrio parahaemolyticus	VB18PR-0277-2	722	Food	Prawns_raw_headless_peeled	King_prawns_Penaeus_vannamei	2019-11-25	Vietnam	SRR13684798
Vibrio parahaemolyticus	VB18PR-0277-3	722	Food	Prawns_raw_headless_peeled	King_prawns_Penaeus_vannamei	2019-11-25	Vietnam	SRR13684809
Vibrio parahaemolyticus	VB18PR-0277-4	Novel	Food	Prawns_raw_headless_peeled	King_prawns_Penaeus_vannamei	2019-11-25	Vietnam	SRR13684820
Vibrio parahaemolyticus	VB18PR-0277-5	Novel	Food	Prawns_raw_headless_peeled	King_prawns_Penaeus_vannamei	2019-11-25	Vietnam	SRR13684685
Vibrio parahaemolyticus	VB18PR-0277-6	Novel	Food	Prawns_raw_headless_peeled	King_prawns_Penaeus_vannamei	2019-11-25	Vietnam	SRR13684696
Vibrio tubiashii	VB18PR-0278-1		Food	Prawns_raw_fullbody	Black_tiger_prawns_Penaeus_monodon	2019-11-25	Vietnam	SRR13684707
Vibrio tubiashii	VB18PR-0278-2		Food	Prawns_raw_fullbody	Black_tiger_prawns_Penaeus_monodon	2019-11-25	Vietnam	SRR13684718
Vibrio tubiashii	VB18PR-0278-3		Food	Prawns_raw_fullbody	Black_tiger_prawns_Penaeus_monodon	2019-11-25	Vietnam	SRR13684729
Vibrio parahaemolyticus	VB18PR-0278-4	424	Food	Prawns_raw_fullbody	Black_tiger_prawns_Penaeus_monodon	2019-11-25	Vietnam	SRR13684740
Vibrio parahaemolyticus	VB18PR-0278-5	424	Food	Prawns_raw_fullbody	Black_tiger_prawns_Penaeus_monodon	2019-11-25	Vietnam	SRR13684751
Vibrio parahaemolyticus	VB18PR-0278-6	424	Food	Prawns_raw_fullbody	Black_tiger_prawns_Penaeus_monodon	2019-11-25	Vietnam	SRR13684762

## Sheet: SupplementaryTable9
Supplementary table 9. Description and characterisation of inter-sample Vibrio sequence types, plasmid group, number and description of identified resistance genes.
								Aminoglycosides				Beta-lactams					Folate pathway inhibitors	Macrolides	Phenicols		Quinolones			Sulfanomides		Tetracyclines	Rifamycins
Sample ID	Sample type	Product Origin	Isolate	Species name	STa	Plasmid type	No. of resistance genes	aac(6) Ia	aadA1/24	ant (2)-Ia	strA/B	blaCMY-4	blaCARB- 47/48	blaCTX-M-55	blaOXA-10	blaVEB-1/ 2/5	dfrA31	mphA	cmlA1	floR	qnrA1	qnrS2	qnrVC 4/5/7	sul1	sul2	tetB	ARR 2/3
VB18PR-0275	Prawns raw headless shell on	Thailand	VB18PR-0275-1	Vibrio parahaemolyticus	Novel		4
			VB18PR-0275-2	Vibrio parahaemolyticus	Novel		4
			VB18PR-0275-3	Vibrio parahaemolyticus	Novel	IncA/C2	11
			VB18PR-0275-4	Vibrio parahaemolyticus	Novel		2
			VB18PR-0275-5	Vibrio parahaemolyticus	Novel		1
			VB18PR-0275-6	Vibrio parahaemolyticus	Novel		2
VB18PR-0277	Prawns raw headless peeled	Vietnam	VB18PR-0277-1	Vibrio parahaemolyticus	722		13
			VB18PR-0277-2	Vibrio parahaemolyticus	722	IncQ1	3
			VB18PR-0277-3	Vibrio parahaemolyticus	722	IncQ1	3
			VB18PR-0277-4	Vibrio parahaemolyticus	Novel		1
			VB18PR-0277-5	Vibrio parahaemolyticus	Novel		1
			VB18PR-0277-6	Vibrio parahaemolyticus	Novel		1
VB18PR-0278	Prawns raw full body	Vietnam	VB18PR-0278-1	Vibrio tubiashii	NA		0
			VB18PR-0278-2	Vibrio tubiashii	NA		0
			VB18PR-0278-3	Vibrio tubiashii	NA		0
			VB18PR-0278-4	Vibrio parahaemolyticus	424		1
			VB18PR-0278-5	Vibrio parahaemolyticus	424		1
			VB18PR-0278-6	Vibrio parahaemolyticus	424		1
aST sequence type
Black shading = gene presence

## Sheet: SupplementaryTable12
Supplementary table 12. Number of antimicrobial classes in resistance gene profiles of Vibrio species and the number of isolates containing antimicrobial resistance genes by antimicrobial class from prawns collected at retail in the UK
			Number of isolates by number of antimicrobial classes							Aminoglycosides								Beta-lactams										Folate Pathway Inhibitors					Macrolides			Phenicols				Quinolones									Sulfanomides
Species	Number (%) of isolates		0	1	2-3	4-5	6-7	8-9		aac (6) IIa	aadA5	aadA1/24	ant (2)-Ia	aph (3)-Ia	aph (3)-Ib/strA	aph (6)-Id		blaCMY-4	blaCARB-2	blaCARB-7/9	blaCARB-47/48	blaCTX-M-15	blaOXA-10	blaTEM-1B/116	blaVEB-1/2/5	blaVHH-1		dfrA14	dfrA17	dfrA23	dfrA31		ereA	mphA		catB9	cmlA1	floR		qnrC	qnrS5	qnrVC1/6	qnrVC4/5/7	gyrA.S83I	parC.S85L	parC.S85F	parC.S85Y		sul1
V. parahaemolyticus1	83 (64)		0	48	22	4	8	1		2	2	7	10	1		5		3	1	0	83	2	7	1	9	0		1	2	1	4		1	2		0	6	6		1	2	2	5	10	0	4	6		6
V. cholerae	5 (4)		0	2	2	0	1	0		0	0	0	1	1	1	1		0	0	0	0	0	0	0	1	0		0	0	0	0		1	0		3	0	1		0	0	0	4	2	2	0	0		0
V. alginolyticus	4 (3)		4	0	0	0	0	0		0	0	0	0	0	0	0		0	0	0	0	0	0	0	0	0		0	0	0	0		0	0		0	0	0		0	0	0	0	*	*	*	*		0
V. vulnificus	3 (2)		2	0	0	1	0	0		0	0	0	0	0	1	1		0	0	0	0	0	0	0	0	0		0	0	0	0		0	0		0	0	1		0	0	0	0	*	*	*	*		0
Vibrio owensii	9 (7)		8	1	0	0	0	0		0	0	0	0	0	0	0		0	0	0	0	0	0	0	0	0		0	0	0	0		0	0		0	0	0		0	0	0	0	*	*	*	*		0
Vibrio campbellii2	7 (5)		0	3	4	0	0	0		0	0	0	0	0	0	0		0	0	1	0	0	0	0	0	4		0	0	0	0		0	0		0	0	0		0	0	0	0	*	*	*	*		0
Vibrio diabolicus	6 (5)		6	0	0	0	0	0		0	0	0	0	0	0	0		0	0	0	0	0	0	0	0	0		0	0	0	0		0	0		0	0	0		0	0	0	0	*	*	*	*		0
Vibrio tubiashii	6 (5)		4	1	1	0	0	0		0	0	0	0	0	0	0		0	0	0	0	0	0	0	0	0		0	0	0	0		0	0		0	0	1		0	0	0	0	*	*	*	*		0
Vibrio anguillarum	3 (2)		1	2	0	0	0	0		0	0	0	0	0	0	0		0	0	0	0	0	0	0	0	0		0	0	0	0		0	0		0	0	0		0	0	0	0	*	*	*	*		0
Vibrio harveyi	1 (0.8)		1	0	0	0	0	0		0	0	0	0	0	0	0		0	0	0	0	0	0	0	0	0		0	0	0	0		0	0		0	0	0		0	0	0	0	*	*	*	*		0
Vibrio mimicus	1 (0.8)		1	0	0	0	0	0		0	0	0	0	0	0	0		0	0	0	0	0	0	0	0	0		0	0	0	0		0	0		0	0	0		0	0	0	0	*	*	*	*		0
Vibrio spp. (novel-1)	2 (2)		2	0	0	0	0	0		0	0	0	0	0	0	0		0	0	0	0	0	0	0	0	0		0	0	0	0		0	0		0	0	0		0	0	0	0	*	*	*	*		0
Total	130 (100)		29	57	29	5	9	1		2	2	7	11	2	2	7		3	1	1	83	2	7	1	10	4		1	2	1	4		2	2		3	6	9		1	2	2	9	12	2	4	6		6
1All identified V. parahaemolyticus contained intrinsic resistance gene blaCARB-47/48
2All identified V. campbellii contained tet59
* gyrA and parC mutation not analysed
[truncated: 9 more columns]
